# Supplementary material for: Use of Fourier Series in X-ray Diffraction (XRD) Analysis and Fourier-Transform Infrared Spectroscopy (FTIR) for Estimation of Crystallinity in Cellulose from Different Sources
Source: Polymers (Basel). 2022 Nov 29;14(23):5199. doi: 10.3390/polym14235199 (PMC9736003; doi:10.3390/polym14235199)
Supplement: Supplementary file 1 [file polymers-14-05199-s001.zip]

Archive with 1 entries (1 files):
- polymers-2055275-supplementary.pdf
